# Supplementary material for: Strawberry fruit skins are far more permeable to osmotic water uptake than to transpirational water loss
Source: PLoS One. 2021 May 13;16(5):e0251351. doi: 10.1371/journal.pone.0251351 (PMC8118533; doi:10.1371/journal.pone.0251351)
Supplement: S1 Dataset — (XLSX) [file pone.0251351.s001.xlsx]

## Sheet: Fig1
Control						Abraded
Time (h)	Transpiration (mg)	SE	Time (h)	Uptake (mg)	SE	Time (h)	Transpiration (mg)	SE	Time (h)	Uptake (mg)	SE
0	0	0	0	0	0	0	0	0	0	0	0
0.5	50.8629	5.86006	0.0833333	14.0763	3.08618	0.5	139.614	20.3218	0.0166667	28.75	3.64891
1	103.326	12.1532	0.166667	26.3566	5.34017	1	269.727	38.7399	0.0333333	45.5798	6.20938
1.5	157.397	18.829	0.25	38.4855	7.98362	1.5	412.39	58.8291	0.05	61.4261	7.32575

## Sheet: Fig2
Surface area (cm2)	Rate of transpiration (mg/h)	Flux of transpiration (x 10-6 kg/m2 s)	Surface area (cm2)	Rate of uptake (mg/h)	Flux of uptake (x 10-6 kg/m2 s)
37.0739	27.48	2.05895	25.5066	14.902	1.62289
30.4619	23.76	2.16664	25.8969	20.306	2.17808
23.3164	18.952	2.25783	30.4605	26.806	2.44451
30.0114	27.06	2.5046	24.197	21.364	2.45255
28.0942	25.66	2.5371	36.9666	32.674	2.45522
40.8819	38.838	2.6389	26.0454	23.84	2.54257
35.0835	34.78	2.75375	44.1393	42.216	2.65674
40.1819	40.002	2.76534	23.8479	22.948	2.67296
29.203	29.52	2.80794	43.6816	44.532	2.83185
46.4355	47.16	2.82112	39.5449	44.24	3.10758
34.5317	35.5	2.85567	46.4017	52.452	3.13997
26.3796	27.742	2.92124	29.4858	33.66	3.17102
31.0399	33.04	2.95676	28.9899	33.76	3.23485
26.413	29.514	3.1039	28.669	34.16	3.30981
36.0886	41.048	3.15951	35.7486	43.678	3.39392
27.0532	31.1	3.1933	25.0128	30.83	3.4238
25.1069	29.22	3.23285	29.2757	36.466	3.46002
34.0521	41.36	3.37392	23.6321	29.562	3.4748
38.7428	47.454	3.40236	37.8844	47.658	3.4944
28.8524	36.82	3.54487	42.7224	55.05	3.57931
26.8535	34.362	3.55447	37.6292	49.852	3.68007
24.9788	31.964	3.55457	70.4789	94.084	3.70812
31.7228	40.594	3.55457	67.2549	89.788	3.70845
45.6668	59.412	3.61386	43.6523	59.832	3.80736
36.8492	47.996	3.61805	35.5813	49.074	3.83113
41.4384	54.114	3.62748	63.7308	88.65	3.86391
30.3965	39.766	3.63401	42.5333	59.366	3.8771
41.9877	55.53	3.6737	26.7388	37.342	3.87929
47.6664	63.58	3.70515	27.2821	38.21	3.89043
37.4145	51.824	3.84759	29.2752	41.32	3.92065
36.4043	51.348	3.91804	27.0393	39.586	4.06671
27.6511	39.238	3.94178	37.7227	55.43	4.08168
26.8126	38.4	3.97823	37.4666	55.174	4.09061
34.8407	51.738	4.12496	44.9072	68.294	4.22439
66.8143	101	4.19903	48.3625	74.232	4.26364
36.0248	56.456	4.35317	37.1638	57.536	4.30048
40.9717	64.582	4.3785	38.6746	60.176	4.3221
35.82	56.55	4.38535	39.7952	65.792	4.59241
42.4605	68.336	4.47056	36.2937	60.572	4.63594
43.5922	70.18	4.472	44.4533	75.09	4.69219
34.7465	56.066	4.48214	51.374	86.87	4.69703
40.8547	66.582	4.52702	37.5064	64.052	4.74378
27.9266	45.798	4.5554	43.6837	74.866	4.76061
29.3279	48.84	4.62585	36.7391	66.276	5.01101
33.3435	55.91	4.65775	24.5417	44.318	5.01618
72.993	124.65	4.7436	28.6408	52.274	5.06989
29.2709	51.31	4.86926	44.0708	81.142	5.11437
57.3161	100.866	4.88839	65.2168	121.318	5.16729
41.6158	73.802	4.92615	36.1092	67.226	5.17151
38.5234	68.328	4.92688	22.8367	42.942	5.22333
34.8082	62.7	5.00361	37.7241	71.626	5.27412
46.9392	84.738	5.01465	28.5779	55.68	5.41212
44.4761	81.136	5.06739	27.1809	53.32	5.44909
46.4625	84.834	5.07183	40.3144	80.012	5.51306
39.3955	72.036	5.07926	36.6444	73.086	5.54018
43.5428	80.194	5.11591	58.572	117.464	5.57074
34.7691	64.068	5.11853	40.8199	83.946	5.71249
43.7016	80.822	5.13724	32.176	66.5	5.741
29.1208	54.108	5.16126	41.7948	86.788	5.76813
40.2466	75.254	5.19395	43.9153	93.678	5.92542
40.3011	75.75	5.22111	64.7184	138.304	5.93615
58.0924	109.338	5.22817	60.0711	128.378	5.93639
53.7751	102.114	5.27475	38.455	82.436	5.95472
65.3289	124.148	5.27876	40.9395	90.3	6.12693
33.4935	64.05	5.31197	33.7082	74.46	6.136
33.9972	65.306	5.33589	43.1661	95.66	6.15581
41.9554	80.692	5.34244	35.96	80.662	6.23085
77.8936	150.542	5.36851	43.2334	98.08	6.30171
59.8315	119.114	5.53007	41.0687	95.892	6.48587
46.9777	93.652	5.53761	39.7846	93.34	6.51703
27.6236	55.336	5.56448	43.9201	105.142	6.64983
36.3199	72.798	5.56766	25.4621	61.25	6.68205
68.4071	138.298	5.61581	38.6966	94.36	6.77349
76.2049	154.972	5.64895	24.6203	61.55	6.94435
47.5768	98.812	5.76915	24.7871	62.27	6.97832
45.6069	95.108	5.79274	49.2323	124.104	7.00217
40.4852	85.27	5.85056	40.4497	102.474	7.03714
27.0638	57.866	5.93927	27.7025	70.432	7.06235
52.0392	111.922	5.97424	51.9897	133.462	7.13079
87.8381	189.158	5.9819	39.3832	103.808	7.32179
42.3458	91.43	5.99758	26.8477	71.988	7.44819
42.5259	94.844	6.19519	44.7128	120.072	7.45946
56.3619	126.4	6.22958	56.6875	153.872	7.53997
50.0149	112.824	6.26613	28.3439	78.29	7.67264
33.0616	74.896	6.29263	45.5869	126.482	7.70702
39.2787	89.296	6.31498	73.8958	212.982	8.00609
43.0568	98.69	6.36691	42.8087	125.346	8.13346
41.6244	95.464	6.37073	44.4594	130.52	8.15476
63.1647	146.55	6.4448	62.4325	185.874	8.27
38.9074	91.256	6.51518	59.3765	177.238	8.29162
41.3423	97.622	6.5592	52.4079	156.464	8.29306
41.8996	99.826	6.61808	41.0172	123.794	8.38362
65.8338	162.85	6.87126	22.6891	68.546	8.39194
46.1238	114.406	6.89004	19.7281	59.604	8.39244
41.6322	105.652	7.0493	49.7567	150.822	8.41997
50.8713	130.092	7.10355	43.4113	134.672	8.61732
37.8815	98.248	7.20434	29.9546	93.236	8.64605
36.1575	95.58	7.34288	51.5713	161.608	8.70467
42.8242	114.688	7.4392	34.3433	111.454	9.0147
55.3857	151.386	7.59251	47.8583	156.382	9.07669
47.2784	132.008	7.75596	40.7943	142.736	9.71922
41.6522	120.59	8.04213	61.6247	217.556	9.8065
41.8915	134.974	8.94998	27.3583	98.762	10.0276
45.547	149.178	9.09792	76.5112	286.532	10.4027
			43.6586	163.856	10.4253
			61.3593	233.36	10.5644
			50.0752	191.38	10.6162
			50.604	199.32	10.9412
			35.6092	142.864	11.1445
			46.836	189.022	11.2106
			57.8186	237.056	11.3889
			40.4327	175.488	12.0563
			30.6189	148.62	13.4829
			43.6475	214.644	13.6602
			38.4634	197.854	14.2888
			54.0319	295.076	15.1698
			24.6789	140.922	15.8618
			50.0276	287.758	15.9777
			36.754	215.48	16.2855
			44.798	289.93	17.9776
			21.7744	149.24	19.0386
			37.9456	276.986	20.2765
			22.162	172.64	21.6386
			44.2679	354.564	22.2486
			26.2186	300.782	31.8669
			42.0579	504.952	33.3503
			39.0408	495.112	35.2275
			69.6836	885.822	35.3113
			61.2873	795.404	36.0508
			58.3559	813.098	38.704
			48.1107	685.982	39.6067

## Sheet: Fig3
Color (hue°)	water potential (MPa)	osmotic potential (MPa)	cell turgor (MPa)	cell turgor (kPa)
36.25	-1.08294	-1.105	0.02	20
95.66	-0.840898	-0.967	0.13	130
98.74	-0.844639	-0.901	0.06	60
97.86	-0.488114	-0.795	0.31	310
100.1	-0.574311	-0.722	0.15	150
101.68	-0.692294	-0.803	0.11	110
102.52	-0.597057	-0.738	0.14	140
44.77	-0.74353	-0.76	0.02	20
39.23	-1.13822	-1.154	0.02	20
100.55	-0.513572	-0.78	0.27	270
94.1	-0.634203	-0.808	0.17	170
32.71	-1.30628	-1.356	0.05	50
29.35	-1.23839	-1.252	0.01	10
59.97	-0.588023	-0.613	0.03	30
99.1	-0.375392	-0.771	0.4	400
36.89	-0.889343	-1.014	0.13	130
60.32	-0.558058	-0.62	0.06	60
97.71	-0.622664	-0.775	0.15	150
100.18	-0.59948	-0.784	0.19	190
91.71	-0.716386	-0.798	0.08	80
34.61	-1.33655	-1.36	0.02	20
97.83	-0.394692	-0.631	0.24	240
102.2	-0.265651	-0.838	0.57	570
33.52	-1.29274	-1.305	0.01	10
101.6	-0.780539	-0.833	0.05	50
100.69	-0.140449	-0.483	0.34	340
63.04	-0.703285	-0.848	0.15	150
101.09	-0.683464	-0.865	0.18	180
93.8	-0.607136	-0.687	0.08	80
35.03	-0.937626	-0.964	0.03	30
57.39	-0.479519	-0.587	0.11	110
36.64	-0.857188	-0.88	0.02	20
96.63	-0.659575	-0.762	0.1	100
42.35	-1.01132	-1.031	0.02	20
32.22	-0.983983	-0.998	0.01	10
101.13	-0.312056	-0.905	0.59	590
46.01	-0.681406	-0.699	0.02	20
36.6	-1.07251	-1.077	0	0
96.71	-0.72792	-0.859	0.13	130
92.95	-0.82919	-0.871	0.04	40
45.28	-1.17576	-1.188	0.01	10
95.61	-0.190892	-0.54	0.35	350
39.82	-1.0975	-1.122	0.02	20
100.27	-0.524936	-0.778	0.25	250
94.32	-0.668676	-0.712	0.04	40
33.96	-1.26156	-1.279	0.02	20
34.05	-1.08024	-1.1	0.02	20
101.68	-0.5373	-0.776	0.24	240
34.57	-1.00156	-1.052	0.05	50
53.01	-0.62168	-0.694	0.07	70
99.72	-0.491723	-0.932	0.44	440
41.5	-0.751121	-0.759	0.01	10
40.1	-1.05523	-1.118	0.06	60
101.24	-0.718302	-0.767	0.05	50
33.31	-1.17876	-1.188	0.01	10
32.57	-1.08415	-1.096	0.01	10
44.96	-0.815464	-0.865	0.05	50
100.8	-0.590278	-0.884	0.29	290
100.64	-0.657295	-0.912	0.26	260
95.65	-0.390442	-0.519	0.13	130

## Sheet: Fig4
osmotic potential (MPa)	Rate of transpiration (mg/h)	osmotic potential (MPa)	Rate of uptake (mg/h)
-0.68	81.22	-0.91	88.214
-0.64	57.23	-0.76	89.814
-0.78	76.27	-0.93	122.652
-1.08	87.584	-0.9	75.298
-0.81	57.632	-0.95	106.032
-0.88	95.59	-0.67	86.986
-0.95	62.098	-0.74	100.252
-0.95	79.416	-1.29	124.222
-0.88	87.808	-0.85	105.528
-0.87	98.784	-0.76	103.628
-1.04	127.884	-1	140.898
-1.03	96.118	-0.83	113.862
-1.05	119.742	-0.79	199.24
-0.79	77.904	-0.77	111.3
-1.18	88.138	-0.92	108.812
-1.41	100.966	-1.05	143.632
-0.88	71.694	-0.63	140.842
-1.01	57.534	-1.13	146.28
-0.72	69.46	-0.96	184.754
-1.24	70.476	-1.11	192.252
-1.01	121.402	-1.15	88.89
-1	95.67	-0.92	92.168
-0.95	51.284	-1.02	235.214
-0.82	57.056	-0.86	90.022
-1.95	84.214	-1.12	124.958
-0.96	42.41	-1.17	189.282
-0.93	65.2
-0.78	54.838

## Sheet: Fig5
				log
Classes		Frequency%		Classes		Frequency%		Cum. Freq. %		Log Permeance
Uptake	Transpiration	Uptake	Transpiration	Uptake	Transpiration	Uptake	Transpiration	Uptake	Transpiration	Uptake	Transpiration
0.06	1.9	1.5	2.9	-6.77	-8.74	0.8	0	0.8	0.962	-6.68	-8.686
0.54	2.7	46.9	9.6	-6.63	-8.67	5.3	2.9	1.5	1.923	-6.552	-8.663
1.02	3.5	29.2	16.3	-6.49	-8.6	11.5	2.9	2.3	2.885	-6.502	-8.646
1.5	4.3	9.2	14.4	-6.34	-8.53	20.6	9.6	3.1	3.846	-6.5	-8.6
1.98	5.1	4.6	22.1	-6.2	-8.46	22.1	12.5	3.8	4.808	-6.5	-8.595
2.46	5.9	2.3	15.4	-6.06	-8.39	18.3	8.7	4.6	5.769	-6.485	-8.578
2.94	6.7	1.5	10.6	-5.91	-8.32	8.4	23.1	5.3	6.731	-6.466	-8.559
3.42	7.5	0	5.8	-5.77	-8.25	5.3	18.3	6.1	7.692	-6.463	-8.557
3.9	8.3	0.8	1	-5.63	-8.18	2.3	15.4	6.9	8.654	-6.438	-8.551
4.38	9.1	2.3	1.9	-5.48	-8.11	3.8	4.8	7.6	9.615	-6.397	-8.549
4.86	9.9	1.5	0	-5.34	-8.04	1.5	1.9	8.4	10.577	-6.393	-8.544
				-5.2	-7.97	0	0	9.2	11.538	-6.389	-8.534
				-5.06	-7.9	0	0	9.9	12.5	-6.38	-8.528
				-4.91	-7.83	0	0	10.7	13.462	-6.37	-8.507
								11.5	14.423	-6.359	-8.5
								12.2	15.385	-6.355	-8.495
								13	16.346	-6.351	-8.49
								13.7	17.308	-6.349	-8.471
								14.5	18.269	-6.346	-8.467
								15.3	19.231	-6.336	-8.45
								16	20.192	-6.324	-8.448
								16.8	21.154	-6.321	-8.448
								17.6	22.115	-6.321	-8.448
								18.3	23.077	-6.309	-8.441
								19.1	24.038	-6.307	-8.441
								19.8	25	-6.303	-8.44
								20.6	25.962	-6.301	-8.439
								21.4	26.923	-6.301	-8.434
								22.1	27.885	-6.3	-8.43
								22.9	28.846	-6.296	-8.414
								23.7	29.808	-6.281	-8.406
								24.4	30.769	-6.279	-8.404
								25.2	31.731	-6.278	-8.4
								26	32.692	-6.264	-8.384
								26.7	33.654	-6.26	-8.376
								27.5	34.615	-6.256	-8.36
								28.2	35.577	-6.254	-8.358
								29	36.538	-6.228	-8.357
								29.8	37.5	-6.224	-8.349
								30.5	38.462	-6.218	-8.349
								31.3	39.423	-6.218	-8.348
								32.1	40.385	-6.214	-8.343
								32.8	41.346	-6.212	-8.341
								33.6	42.308	-6.19	-8.334
								34.4	43.269	-6.189	-8.331
								35.1	44.231	-6.185	-8.323
								35.9	45.192	-6.181	-8.312
								36.6	46.154	-6.177	-8.31
								37.4	47.115	-6.176	-8.307
								38.2	48.077	-6.172	-8.307
								38.9	49.038	-6.168	-8.3
								39.7	50	-6.156	-8.299
								40.5	50.962	-6.154	-8.294
								41.2	51.923	-6.148	-8.294
								42	52.885	-6.146	-8.293
								42.7	53.846	-6.144	-8.29
								43.5	54.808	-6.133	-8.29
								44.3	55.769	-6.131	-8.288
								45	56.731	-6.129	-8.286
								45.8	57.692	-6.117	-8.284
								46.6	58.654	-6.116	-8.281
								47.3	59.615	-6.116	-8.281
								48.1	60.577	-6.115	-8.277
								48.9	61.538	-6.103	-8.277
								49.6	62.5	-6.102	-8.274
								50.4	63.462	-6.101	-8.272
								51.1	64.423	-6.095	-8.271
								51.9	65.385	-6.09	-8.269
								52.7	66.346	-6.078	-8.256
								53.4	67.308	-6.076	-8.256
								54.2	68.269	-6.067	-8.254
								55	69.231	-6.065	-8.254
								55.7	70.192	-6.059	-8.25
								56.5	71.154	-6.048	-8.247
								57.3	72.115	-6.046	-8.238
								58	73.077	-6.045	-8.236
								58.8	74.038	-6.042	-8.232
								59.5	75	-6.041	-8.225
								60.3	75.962	-6.037	-8.223
								61.1	76.923	-6.025	-8.222
								61.8	77.885	-6.018	-8.221
								62.6	78.846	-6.017	-8.207
								63.4	79.808	-6.012	-8.205
								64.1	80.769	-6.005	-8.202
								64.9	81.731	-6.003	-8.2
								65.6	82.692	-5.986	-8.199
								66.4	83.654	-5.98	-8.195
								67.2	84.615	-5.978	-8.195
								67.9	85.577	-5.972	-8.19
								68.7	86.538	-5.971	-8.185
								69.5	87.5	-5.971	-8.182
								70.2	88.462	-5.966	-8.178
								71	89.423	-5.966	-8.162
								71.8	90.385	-5.966	-8.161
								72.5	91.346	-5.965	-8.151
								73.3	92.308	-5.954	-8.148
								74	93.269	-5.953	-8.142
								74.8	94.231	-5.95	-8.133
								75.6	95.192	-5.935	-8.128
								76.3	96.154	-5.932	-8.119
								77.1	97.115	-5.902	-8.11
								77.9	98.077	-5.898	-8.094
								78.6	99.038	-5.889	-8.047
								79.4	100	-5.873	-8.04
								80.2		-5.872
								80.9		-5.866
								81.7		-5.864
								82.4		-5.851
								83.2		-5.843
								84		-5.84
								84.7		-5.833
								85.5		-5.809
								86.3		-5.76
								87		-5.754
								87.8		-5.735
								88.5		-5.709
								89.3		-5.689
								90.1		-5.686
								90.8		-5.678
								91.6		-5.635
								92.4		-5.61
								93.1		-5.583
								93.9		-5.555
								94.7		-5.543
								95.4		-5.387
								96.2		-5.367
								96.9		-5.343
								97.7		-5.342
								98.5		-5.333
								99.2		-5.302
								100		-5.292

## Sheet: Fig6
Time (DAFB)	mass (g)	SE	Surface area (cm2)	SE	color (hue°)	SE	Water potential (MPA)	SE	Rate of transpiration (mg/h)	SE	Rate of uptake (mg/h)	SE	Flux of transpiration (x 10-9 kg/m2 s)	SE	Flux of uptake (x 10-7 kg/m2 s)	SE	Pt based on aw (m/s)	SE	Pf (m/s)	SE
8	0.524397	0.0294384	3.09011	0.132816	96.2771	3.59477	-0.6	0.01	5.80286	0.286033	5.24	0.318965	4.97498	0.204262	5.35212	0.550637	4.98395	0.20463	9.80879	1.09295
14	1.63862	0.0901104	6.68714	0.259243	98.998	0.223586	-0.56	0.01	8.18667	0.401799	8.52	0.524522	3.52123	0.135711	3.53594	0.240748	3.52758	0.135956	6.22957	0.446603
21	3.358	0.220797	10.6914	0.510958	100.239	0.147178	-0.54	0.01	13.4907	1.10619	12.6492	1.20253	3.47927	0.102227	3.29649	0.213933	3.48555	0.102411	5.77042	0.345223
27	6.4089	0.453993	16.8161	0.826317	99.5926	0.239415	-0.65	0.04	22.988	1.29133	20.0767	3.71795	3.85128	0.216985	3.52315	0.718292	3.85822	0.217376	5.10987	0.930288
33	14.4224	0.600099	30.0762	0.82902	66.838	5.60549	-1.05	0.02	33.0786	2.11514	55.73	7.01908	3.05871	0.108835	4.93784	0.508483	3.06422	0.109031	6.08198	0.538194
37	16.0597	0.740777	32.1894	1.03802	44.1309	0.558027	-1	0.03	41.05	5.02919	63.0108	9.94727	3.5109	0.380234	5.37046	0.803778	3.51723	0.380919	7.12793	0.975396

## Sheet: Fig7
	Uptake (mg)					SE						Rate of uptake (mg/h)					SE						Rate of uptake (mg/h)				SE
Time (h)	0 MPa	-0.61 MPa	-1.23 MPa	-1.84 MPa	-2.45 MPa	0 MPa	-0.61 MPa	-1.23 MPa	-1.84 MPa	-2.45 MPa	Time (h)	0 MPa	-0.61 MPa	-1.23 MPa	-1.84 MPa	-2.45 MPa	0 MPa	-0.61 MPa	-1.23 MPa	-1.84 MPa	-2.45 MPa	Osmotic potential (MPa)	0.25 h	0.75 h	1.25 h	15 h	0.25 h	0.75 h	1.25 h	15 h	Time (h)	Water Potential (MPa)
0	0	0	0	0	0	0	0	0	0	0	0.25	199.226	84.4938	85.1629	71.3213	63.8657	43.0371	17.9688	15.4475	18.6432	14.0199	-0.613469	84.4938	53.6308	49.0631	71.958	17.9688	5.25832	4.37064	7.58632	0.25	-7.70766
0.5	99.6129	42.2469	42.5814	35.6607	31.9329	21.5186	8.98439	7.72373	9.32159	7.00995	0.75	96.55	53.6308	34.91	15.8613	0.821429	12.7704	5.25832	3.06351	2.35177	3.53755	-1.22694	85.1629	34.91	31.71	39.9049	15.4475	3.06351	3.48453	4.61238	0.75	-2.44297
1	147.888	69.0623	60.0364	43.5913	32.3436	27.4046	10.9036	8.56215	9.79463	6.0889	1.25	96.2771	49.0631	31.71	16.956	-10.4371	11.3454	4.37064	3.48453	2.6863	4.48194	-1.84041	71.3213	15.8613	16.956	10.711	18.6432	2.35177	2.6863	4.82314	1.25	-2.22642
1.5	196.026	93.5938	75.8914	52.0693	27.125	32.677	12.4267	9.14482	9.76676	5.36572	15		71.958	39.9049	10.711	-11.2543		7.58632	4.61238	4.82314	3.89281	-2.45388	63.8657	0.821429	-10.4371	-11.2543	14.0199	3.53755	4.48194	3.89281	15	-2.14597
30		2158.74	1197.15	321.33	-337.628		227.59	138.371	144.694	116.784

## Sheet: Fig8
	Uptake (mg)					SE
Time (h)	Glycerol	Sucrose	Glucose	PEG1500	PEG6000	Glycerol	Sucrose	Glucose	PEG1500	PEG6000		Molecular mass (g/mol)	Rate of uptake (mg/h)	SE
0	0	0	0	0	0	0	0	0	0	0	GLYCERIN	92	87.3815	10.2588
0.5	48.975	29.0379	64.7907	16.7036	14.015	5.7228	2.89212	12.7321	2.53326	1.4074	GLUCOSE	198.17	103.907	9.60756
1	91.4192	49.2079	113.117	20.5471	10.5714	12.6116	5.63532	15.477	4.43782	2.65359	SUCROSE	342.3	46.3577	6.00714
1.5	138.283	72.5307	165.668	24.3164	5.09071	18.4904	8.82889	19.6999	6.32967	5.16398	PEG1500	1500	14.0224	3.61422
											PEG6000	6000	0.736609	3.17674
											WATER	18	20.8	127.3

## Sheet: Fig9
Sequence	Rate of uptake (mg/h)	Rate of transpiration (mg/h)	Sequence	Rate of uptake (mg/h)	Rate of transpiration (mg/h)
UPTAKE-TRANSPIRATION	397.662	470.24	Transpiration-Uptake	218.23	107.208
UPTAKE-TRANSPIRATION	126.196	149.802	Transpiration-Uptake	363.964	166.746
UPTAKE-TRANSPIRATION	363.986	401.918	Transpiration-Uptake	237.614	135.932
UPTAKE-TRANSPIRATION	235.492	288.472	Transpiration-Uptake	358.908	176.206
UPTAKE-TRANSPIRATION	97.112	119.252	Transpiration-Uptake	463.834	158.426
UPTAKE-TRANSPIRATION	259.62	272.294	Transpiration-Uptake	148.688	72.882
UPTAKE-TRANSPIRATION	179.14	176.876	Transpiration-Uptake	207.368	109.252
UPTAKE-TRANSPIRATION	172.084	211.382	Transpiration-Uptake	392.54	190.408
UPTAKE-TRANSPIRATION	226.646	296.872	Transpiration-Uptake	306.538	128.564
UPTAKE-TRANSPIRATION	354.92	358.94	Transpiration-Uptake	294.268	158.532
UPTAKE-TRANSPIRATION	268.974	239.604	Transpiration-Uptake	399.97	200.878
UPTAKE-TRANSPIRATION	237.87	256.272	Transpiration-Uptake	158.49	87.5
